# Supplementary material for: Collagen promotes anti-PD-1/PD-L1 resistance in cancer through LAIR1-dependent CD8+ T cell exhaustion
Source: Nat Commun. 2020 Sep 9;11:4520. doi: 10.1038/s41467-020-18298-8 (PMC7481212; doi:10.1038/s41467-020-18298-8)
Supplement: Supplementary file 4 — Source Data [file 41467_2020_18298_MOESM4_ESM.xlsx]

## Sheet: Fig. 1a
344SQ tumor volume measurements (mm3) over time
Treatment		7	10	14	17	21	24	29	31	35	42	45	52	Days
Isotype Week 1	Mouse 1	33.9191	84.9068	130.709	95.5651	168.771	197.223	280.853	292.88	496.225	633.726	828.41	915.005
	Mouse 2	21.7641	41.575	128.817	101.777	196.327	147.508	239.152	313.759	295.971	369.057	563.875	596.583
	Mouse 3	28.5247	39.2728	109.073	132.723	201.665	209.066	335.103	399.475	457.297	596.377	953.691	1323.58
	Mouse 4	44.0067	203.781	131.603	278.261	218.536	340.974	346.65	387.377	542.108	914.575	1145.68	1883.5
	Mouse 5	37.7012	145.697	233.61	331.006	456.483	584.764	674.747	846.255	1052.55	1446.85	1672.15	1892.48
anti-PD-L1 Week 1	Mouse 1	32.2621	86.5788	138.63	289.796	229.893	176.207	213.558	168.618	141.068	285.403	374.562	1502.22
	Mouse 2	33.4076	67.228	70.3868	124.592	148.801	158.026	153.451	154.877	210.37	252.959	271.387	771.65
	Mouse 3	34.2781	51.443	87.7915	80.3596	204.585	158.384	193.049	257.028	352.006	494.068	742.659	1307.41
	Mouse 4	32.9618	38.339	83.059	152.55	192.939	238.299	331.116	413.263	414.898	812.106	994.321	1359.05
	Mouse 5	64.0986	92.7203	114.029	209.495	196.807	184.311	249.975	327.658	370.54	710.822	881.347	833.527
Isotype Week 3	Mouse 1					201.244				615.377	827.499	872.826	1221.45
	Mouse 2					266.478				441.369	483.491	633.478	1020.02
	Mouse 3					253.312				470.178	617.847	1183.72	1675.96
	Mouse 4					217.046				405.816	441.08	558.894	836.292
	Mouse 5					98.7539				322.462	487.676	563.98	572.555
anti-PD-L1 Week 3	Mouse 1					205.685				394.847	529.847	651.726	727.802
	Mouse 2					175.42				483.007	640.45	1085.51	2097.01
	Mouse 3					187.906				426.659	605.965	945.622	1460.02
	Mouse 4					218.086				290.706	297.47	414.749	607.029
	Mouse 5					198.269				306.177	507.279	738.453	1244.07

## Sheet: Fig. 1b
Probe	pValue	tstat	FoldChnage	X344SQ IgG	X344SQ antiPDL1
X14.3.3.beta	0.366594	-0.956992	-1.02985	-0.501831	-0.54427
X14.3.3.epsilon	0.368142	-0.953737	-1.19993	2.03064	1.7677
X14.3.3.Zeta	0.956716	0.055999	1.00318	1.92178	1.92635
X4EBP.1.pS65	0.458725	-0.778418	-1.02337	1.50662	1.47328
X4EBP.1	0.370784	0.948206	1.02748	0.856711	0.895821
X53BP1	0.0872535	-1.94806	-1.09452	-0.013556	-0.143853
ACC.pS79	0.00308656	4.17835	1.3533	1.92311	2.35959
ACC1	0.0283614	2.67002	1.12616	1.01427	1.18568
AIB.1	0.288388	-1.13715	-1.27645	2.27777	1.92563
AKT.pS473	0.0636984	2.15077	1.18897	-0.949554	-0.699846
AKT.pT308	0.22984	1.29989	1.11899	-1.19068	-1.02847
AKT	0.686415	0.418751	1.0355	2.63848	2.68881
AMPKa.pT172	0.754199	0.324065	1.03306	3.08772	3.13465
AMPKa	0.186936	1.44326	1.07142	-0.0486097	0.0509106
ASCL1	0.563413	-0.602677	-1.08396	1.83866	1.72235
ATM.pS1981	0.654401	-0.464891	-1.02329	-2.13818	-2.1714
ATM	0.0836559	1.97529	1.23353	-1.42648	-1.12368
ATR.pS428	0.134808	1.66338	1.10883	-0.999348	-0.850309
ATR	0.221043	1.32728	1.04821	-1.2458	-1.17788
Axl	0.178334	-1.47543	-1.26921	1.5723	1.22838
b.Catenin	0.613299	0.52578	1.06252	3.25697	3.34446
B7.H3	0.782992	0.284853	1.01851	-1.19555	-1.16909
B7.H4	0.0937625	-1.90142	-1.063	-1.18354	-1.27167
BAD.pS112	0.0901298	1.92705	1.12557	0.717712	0.88837
BAX	0.8091	-0.249716	-1.0087	-0.069966	-0.0824607
Bcl.2	0.496316	0.712655	1.0987	1.86697	2.00276
Bcl.xL	0.983933	0.0207767	1.00062	0.837062	0.837961
BIM	0.315606	-1.07055	-1.06282	0.694917	0.607014
c.Kit	0.0949733	-1.89309	-1.07673	-2.0598	-2.16645
CA.IX	0.169571	-1.50965	-1.05582	-1.00098	-1.07934
Caspase3	0.459224	-0.777523	-1.01881	-1.45023	-1.47712
Caspase7	0.0204041	2.88342	1.79424	0.883503	1.72687
Caveolin	0.117624	1.75339	1.20789	0.563476	0.835963
CD3	0.253517	-1.23034	-1.31828	2.35198	1.95333
CD31	0.609344	-0.531749	-1.11383	2.00977	1.85423
CD4	0.678058	0.430697	1.0164	-1.50164	-1.47817
CD45.RO	0.909769	0.116967	1.01474	0.369184	0.390293
CD68	0.178682	-1.4741	-1.05011	-1.05384	-1.12438
CD8	0.0919969	-1.91376	-1.0507	0.446711	0.375355
Cdc2.pY15	0.0154448	3.06585	1.11755	-0.354763	-0.194426
Cdc2	0.469618	-0.759007	-1.15553	1.81732	1.60877
Cdk2	0.934578	0.0847036	1.01367	1.75572	1.77531
Cdk7	0.486538	-0.729439	-1.0716	1.99617	1.8964
Chk1.pS296	0.996904	0.00400336	1.00025	-1.50285	-1.50249
CHK1.pS345	0.0928325	-1.90789	-1.06651	-0.440815	-0.533717
CHK1	0.433942	0.823765	1.09881	1.76708	1.90302
CHK2.pT68	0.734067	-0.351811	-1.01736	-1.82849	-1.85332
CHK2	0.650438	0.470676	1.0736	1.78003	1.88249
cJUN.pS73	0.0938161	-1.90105	-1.05623	-2.52846	-2.60739
cMyc	0.209126	1.36592	1.16096	-1.747	-1.53168
Collagen.VI	0.0204411	2.88224	1.76133	-1.8492	-1.03253
COX2	0.516425	-0.678786	-1.05492	-1.2324	-1.30953
cRaf	0.486971	0.728691	1.05242	2.05547	2.12918
CTLA4	0.614783	-0.523547	-1.08289	1.76937	1.65449
CyclinB1	0.421809	0.846619	1.21238	-2.02273	-1.74489
CyclinD1	0.240829	1.2669	1.07873	-0.69692	-0.587592
CyclinE1	0.394203	0.900401	1.08644	2.08321	2.20282
DLK1	0.839973	-0.208601	-1.00865	-0.301161	-0.31358
DLL3	0.151778	1.58433	1.04605	-1.16357	-1.09862
DNA.PKcs	0.572936	-0.587713	-1.01528	-1.61599	-1.63787
DUSP4.MKP2	0.133168	-1.67149	-1.08435	-2.29668	-2.41351
E.Cadherin	0.966231	-0.0436783	-1.00418	2.70056	2.69454
E2F1	0.49735	0.710893	1.09059	1.82123	1.94635
EGFR.pY1173	0.272703	-1.17786	-1.05382	-1.13229	-1.20792
EGFR	0.479278	0.742043	1.02602	-0.565976	-0.528919
eIF4E	0.655305	0.463573	1.0234	0.872205	0.905572
ER.pS118	0.735464	0.349877	1.00831	-0.399707	-0.387771
FAK	0.413125	-0.863259	-1.06943	1.93111	1.83428
Fbxw7	0.424447	-0.841612	-1.0319	-2.44062	-2.48592
Fibronectin	0.872942	-0.165125	-1.01433	0.725001	0.704472
Foxo3a	0.576872	0.58157	1.01857	-1.13403	-1.10749
FoxP3	0.78289	-0.284991	-1.0101	-1.55764	-1.57214
GAPDH	0.310889	1.08175	1.07808	1.13783	1.2463
Gclc	0.416705	-0.856371	-1.04349	1.46499	1.40357
Glutaminase	0.356947	0.977509	1.16131	-1.00555	-0.789801
GranzymeB	0.750008	0.329818	1.02133	-0.577361	-0.546905
GSK.3alpha.beta	0.0922524	-1.91196	-1.13446	3.06721	2.88521
GSK3a.b.pS21.9	0.981765	-0.0235805	-1.00241	0.297249	0.293778
H2AX.pS139	0.141353	-1.63186	-1.07949	-1.45478	-1.56513
HER2.pY1248	0.00516354	-3.80988	-1.11303	-2.81147	-2.96597
ICOS	0.929424	-0.0913969	-1.00344	-0.68137	-0.686323
IGF1R.b	0.566864	-0.597238	-1.03136	-0.870193	-0.914737
IGFBP2	0.0401649	2.44635	1.05217	-1.45899	-1.38562
IRS1	0.25162	-1.23571	-1.03478	-0.41766	-0.466989
JNK2	0.51094	0.687941	1.03708	0.721552	0.774077
KEAP1	0.0269574	2.70279	1.12382	-1.36741	-1.199
Kras	0.933758	0.0857687	1.01455	1.54564	1.56648
Ku80	0.182006	1.46154	1.19491	-1.1619	-0.904997
LCN2a	0.335608	-1.02443	-1.40395	1.04524	0.555753
LKB1.pS334	0.333489	-1.02921	-1.03218	-1.96273	-2.00842
LKB1	0.523256	-0.667469	-1.07147	2.21532	2.11572
LSD1	0.302749	1.10141	1.08028	1.3915	1.50291
MAPK.pT202.Y204.	0.754295	0.323933	1.03423	0.329289	0.37784
Mcl1	0.671549	0.440048	1.01937	-0.263631	-0.235947
MCT4	0.589523	-0.561981	-1.08664	2.22778	2.1079
MDM2.pS166	0.238735	1.27308	1.07318	0.263568	0.365455
MEK1.2.pS217.221	0.953056	0.0607409	1.00452	1.02958	1.03609
MEK1	0.052799	2.27111	1.46242	-1.96932	-1.42096
MEK2	0.810687	0.247592	1.00948	-1.75987	-1.74626
Merlin.NF2	0.51345	-0.683744	-1.01816	-0.335141	-0.361109
Met.pY1234.1235	0.259887	-1.21256	-1.04264	-2.27859	-2.33882
Met	0.181122	1.46486	1.1642	-1.04629	-0.826952
MSH2	0.546253	-0.630017	-1.1092	1.53401	1.38449
mTOR.pS2448	0.549933	0.624112	1.02115	0.447996	0.478193
mTOR	0.955541	0.0575207	1.00525	2.50691	2.51446
N_Cadherin	0.907294	0.120193	1.00467	-2.63151	-2.62479
NF.kB.p65.pS536	0.399761	0.889362	1.04598	-0.792709	-0.727856
NF.kB.p65	0.168083	1.51562	1.10424	1.78744	1.9305
Notch1.cleaved	0.185088	-1.45006	-1.04445	-2.16995	-2.23269
Notch1	0.183999	1.45409	1.06797	-1.87592	-1.78105
Notch2	0.428502	0.833958	1.01976	1.46866	1.49689
Nrf2	0.871536	-0.166971	-1.00486	-1.18047	-1.18747
OX40	0.836822	-0.212778	-1.01554	-1.44175	-1.46401
p16_INK4a	0.807111	0.25238	1.02245	1.38927	1.4213
p21	0.0732663	2.06082	1.06574	-0.211241	-0.119382
p38.pT180.Y182	0.110711	-1.79312	-1.30765	-0.131866	-0.518843
p38	0.0650739	2.13706	1.12887	0.469542	0.644427
p53	0.129977	-1.68755	-1.06175	-3.26554	-3.35198
p70S6K.pT389	0.112835	1.78067	1.13072	-1.7473	-1.57006
p70S6K	0.00945419	3.39326	1.20544	1.07404	1.3436
p90RSK.pT359	0.777809	0.291874	1.04698	-1.19545	-1.12922
p90RSK	0.18761	1.44079	1.07261	0.0721566	0.173284
PAR	0.0998735	1.86037	1.66031	-0.464483	0.266966
PARP.cleaved	0.886274	0.147648	1.02019	1.51839	1.54722
PCNA	0.966101	0.0438475	1.0068	1.53248	1.54225
PD.L1.H.	0.409252	-0.870762	-1.14617	-0.225772	-0.422588
PD.L1.M.	0.280077	1.15848	1.1534	1.43471	1.64061
PDCD1.PD1.	0.280896	-1.15636	-1.19542	2.0166	1.75909
PDGFR.beta	0.318238	1.06435	1.03454	0.653958	0.702944
PDK1.pS241	0.634349	0.494346	1.02605	1.02139	1.05849
PI3K.p110a	0.36507	-0.960205	-1.04482	0.231141	0.167888
PI3K.p85	0.18485	-1.45094	-1.04216	-0.0272323	-0.0868127
PKCa.pS657	0.000388144	5.83773	1.32502	0.42342	0.829435
PKCa	0.198052	1.40357	1.07963	2.07487	2.18541
PKM2	0.30515	1.09557	1.07842	2.224	2.33292
PLK1	0.293828	1.12345	1.10755	-2.33564	-2.18826
PTEN	0.0957913	1.88752	1.0782	1.29469	1.40332
Rab25	0.46714	-0.763397	-1.03666	-2.0905	-2.14244
RAD50	0.872452	-0.165768	-1.02791	1.52366	1.48395
RAD51	0.571686	-0.589669	-1.03624	-0.861264	-0.91262
Rb.pS807.811	0.223308	1.32014	1.11445	-0.249323	-0.092997
Rb	0.856869	0.186271	1.0302	1.43067	1.4736
RecQ4	0.798956	0.263325	1.00816	-1.96799	-1.95626
S6.pS235.236	0.255303	-1.22532	-1.07336	-0.788692	-0.890824
S6.pS240.244	0.431119	0.829043	1.06715	0.436548	0.53031
S6	0.734938	0.350605	1.03503	3.35004	3.39972
Slfn11	0.49591	-0.713348	-1.1273	1.7247	1.55183
Smad3	0.92907	-0.0918567	-1.0077	2.454	2.44293
SMYD3	0.9448	-0.071442	-1.00562	1.64808	1.64
Snail	0.734801	-0.350794	-1.06741	2.0363	1.94219
Sox2	0.932581	-0.0872972	-1.00208	-0.117221	-0.120214
Src.pY416	0.225251	-1.31406	-1.08428	-1.0149	-1.13164
Src.pY527	0.18161	1.46302	1.08421	-0.861314	-0.744667
Src	0.0472892	2.34171	1.37187	3.25832	3.71446
STAT3.pY705	0.00136645	4.79373	1.08003	-0.236633	-0.125558
Stat5	0.381798	0.925454	1.08542	2.22025	2.3385
Stathmin	0.558285	0.610795	1.03329	0.0498462	0.0970926
TAZ	0.160593	1.5464	1.08032	1.43106	1.54252
TCF.ZEB1	0.00212134	4.45635	1.11203	0.696517	0.849717
Thymidilate.Synthase	0.225613	-1.31294	-1.16045	2.16387	1.94919
TSC2.pT1462	0.210482	1.36143	1.07904	-2.80199	-2.69225
TSC2	0.0953816	1.8903	1.06724	0.479841	0.573728
TTF1	0.96878	-0.0403799	-1.00398	-0.719026	-0.724759
UPF1	0.400658	-0.88759	-1.02839	-0.803009	-0.8434
VEGFR2	0.0606718	2.18201	1.24334	2.99408	3.3083
Vimentin	0.450738	-0.792847	-1.03994	-1.93874	-1.99525
WEE1.pS642	0.503984	0.699639	1.02786	-0.232891	-0.193245
WEE1	0.304062	1.09821	1.04156	-0.152586	-0.0938403
WRN	0.000539907	5.55168	1.1348	-0.225457	-0.043023
XIAP	0.0221796	2.82914	1.05086	-1.13973	-1.06816
XRCC1	0.0804992	2.00014	1.07253	-3.55889	-3.45787
YAP	0.0577534	-2.21363	-1.07957	-0.0713586	-0.181813
YB1.pS102	0.188425	-1.43783	-1.06493	1.06066	0.969896
YB1	0.763784	0.310953	1.01093	-0.00976394	0.00591341

## Sheet: Fig. 1d
344SQ Tumor
Week 1	Week 3
0.660664	6.3035
0.77672	6.06422
0.840571	3.09918
0.425433	6.30714
0.322689	6.00265
0.954859	8.52821
2.28388	7.36839
1.10118	8.13247
2.11001	7.36339
2.30988	8.23662
2.45433	3.89493
0.926157	3.77607
0.431777	2.36115
2.65722	4.76078
1.71577	6.50353
1.16752	8.0655
2.8158	6.26877
1.52235	6.16873
1.01247	7.84717
0.912014	8.41559

## Sheet: Fig. 1e
344SQ
IgG Ctrl	anti-PD-L1
4.39	4.89
2.49	13.27
2.85	29.4
4.07	26.54
9.1	5.62
7.85	22.94
4.05	5.72
9.78	16.5
12.92	17.31
2.58	17.51
3.02	21.12
4.24	8.35
2.75	30.46
10.93	11.2
1.65	9.38
1	3.7
11.2	3.76
6.31	25.87
4.92	26.25
3.82	22.66
11.58	9.14
3.51	4.53
5.46	3.17
3.73	8.61
6.95	16.99
1.91	13.66
7.47	5.94
13.13	6.25
15.21	28.48
5.21	7.94
7.36	3.32
4.95	8.43
11.2	4.57
3.08	13.02
	20.78
	4.65
	7.52
	12.7
	10.71
	6.95
	7.75
	3.31
	9.56
	7.35
	14.49
	13.02
	15.98
	14.12
	7.89
	28.43
	23.1
	5.23

## Sheet: Fig. 1f
KRASG12D;p53 GEMM Tumors
Isotype Ctrl	anti- PD-L1	anti- PD-1
0.56	3.096	6.002
1.867	3.025	4.217
1.096	2.593	2.454
1.13	9.685	4.128
0.176	2.042	1.38
0.489	8.508	4.311
3.369	2.608	4.254
2.575	9.83	4.2
0.39	6.097	6.781
0.475	2.939	11.344
0.828	6.801	5.258
1.886	1.262	3.586
3.263	3.814	4.27
2.149	4.098	2.277
0.851	3.388	5.213
0.704		5.581
1.102		3.782
3.051		2.963
1.437		6.067
0.083		2.074
1.668		4.11
1.025		5.872
1.168		5.759
2.776		9.662
2.687		27.337
1.267		28.776
0.807		6.797
1.47		7.601
1.006		3.502
1.271		13.788
0.106		4.639
0.073		7.27
1.353		3.847
1.015		2.753
2.074		6.598
1.202
0.483
0.662
2.139
1.636
0.993
0.641
3.216
1.139
0.242

## Sheet: Fig. 2b
Lung Metastatic Nodules
393P	344SQ Vec Ctrl	344SQ + EA Feed	344SQ shLOXL2
0	132	7	9
0	19	3	20
0	55	1	3
0	61	29	3
0			29

## Sheet: Fig. 2c
DHLNL				HLNL				d-Pyr
Ctrl Feed	EA Feed	Vec Ctrl	shLOXL2	Ctrl Feed	EA Feed	Vec Ctrl	shLOXL2	Ctrl Feed	EA Feed	Vec Ctrl	shLOXL2
0.09	0.06	0.1	0.04	0.56	0.27	0.28	0.14	0.047	0.023	0.059	0.012
0.1	0.05	0.07	0.04	0.41	0.25	0.29	0.17	0.076	0.034	0.048	0.005
0.1	0.04	0.06	0.02	0.59	0.23	0.35	0.13	0.072	0.01	0.059	0.025

## Sheet: Fig. 2d&e
CD8+ T cell percentage gated from CD3+ populations
393P	344SQ Vec Ctrl	344SQ + EA Feed	344SQ shLOXL2
48.6	33.5	41.1	36.3
49.4	20.6	48.5	33.3
37.1	31.9	57.7	55
39.1	34.3	35.3	45.7
34.5			41.2
Exhausted CD8+ T cell percentage gated from CD8+ populations
393P	344SQ Vec Ctrl	344SQ + EA Feed	344SQ shLOXL2
49.2	70.4	45.4	34.5
32.4	50.1	50.7	31.6
32.7	62.8	40.5	22.1
43.6	54.7	42.8	38.3
33.4			26.3

## Sheet: Fig. 3a
344SQ Tumor Volume Measurements (mm3)
Treatment		0	3	5	7	8	9	Week
Isotype + Ctrl Feed	Mouse 1	0	152.364	571.731	879.377	1265.59	2008.87
	Mouse 2	0	210.101	377.386	499.779	956.007	1763.24
	Mouse 3	0	230.343	466.142	1151.87	2279.42	4746.27
	Mouse 4	0	209.099	360.05	520.491	841.255	1404.11
	Mouse 5	0	186.287	350.979	417.969	606.484	1493.9
anti-PD-L1 + Ctrl Feed	Mouse 1	0	131.082	305.604	682.747	1048.97	2267.02
	Mouse 2	0	239.628	312.279	446.357	793.184	1816
	Mouse 3	0	214.528	408.049	550.369	979.601	1804.97
	Mouse 4	0	207.617	547.272	658.085	1244.6	2407.43
	Mouse 5	0	132.552	203.983	464.455	721.631	1841.39
Isotype + EA Feed	Mouse 1	0	173.969	354.095	647.949	972.281	1667.27
	Mouse 2	0	163.317	301.616	347.837	520.898	886.18
	Mouse 3	0	191.871	452.823	670.867	1108.47	1108.47
	Mouse 4	0	273.207	332.98	424.441	716.287	1694.41
	Mouse 5	0	186.475	349.571	587.283	909.628	909.628
anti-PD-L1 + Ctrl Feed	Mouse 1	0	230.307	284.889	334.401	489.995	502.246
	Mouse 2	0	164.211	144.74	263.946	426.701	524.772
	Mouse 3	0	106.78	151.345	203.825	390.329	419.094
	Mouse 4	0	158.336	182.393	238.469	482.979	430.957
	Mouse 5	0	180.281	218.306	261.72	253.675	318.68
344SQ Lung Metastatic Nodules
Isotype + Ctrl Feed	anti-PDL1 + Ctrl Feed	Isotype + EA Feed	anti-PDL1 + EA Feed
67	79	17	4
33	52	24	5
110	34	8	3
41	18	15	3
73	28	18	0

## Sheet: Fig. 3b
344SQ Tumor
Isotype + Ctrl Feed	anti-PD-L1 + Ctrl Feed	Isotype + EA Feed	anti-PD-L1 + EA Feed
13.1204	4.1154	1.50914	3.13808
14.0532	0.790447	0.963802	2.05499
42.0273	19.6766	0.161188	3.50891
35.7158	10.6023	0.142366	2.13538
33.1772	6.95086	0.125935	0.411914
36.3578	11.6423	0.270588	0.662848
39.3035	15.3198	0.497084	0.577158
3.8523	29.5484	1.14007	0.152349
12.4884	15.9244	0.146109	0.172004
1.60512	17.3148	0.657544	0.057612
2.94663	44.1983	0.159524	0.652761
22.816	47.2546	1.82288	0.974929
26.846	39.609	4.58129	0.483981
36.5581	33.4362	0.911286	0.142886
11.3707	24.7518	2.66127	0.198002
31.8236	51.3694	2.82111	0.156093
47.2528	36.5889	0.462975	0.49906
36.8688	28.7775	1.78618	3.00361
16.5095	30.5238	2.7505	0.980545
18.3914	27.7434	2.48667	2.19112
21.4676	18.7834	3.5763	0.736995
8.65977	2.15774	0.761953	1.22982
4.51972	2.10242	1.7347	3.05644
16.3744	10.814		3.10054
24.6244	11.9887		0.491468
36.4694	1.02505		0.062707
8.63148	14.2606		0.147357
12.683	14.2185		0.326224
	14.3543		0.649745
			0.387476

[truncated: 47 more sheets: Fig. 3c, Fig. 3d&e, Fig. 3f, Fig. 3g, Fig. 3h, Fig. 4c&d, Fig. 4e&f, Fig. 4g, Fig. 4i-k, Fig. 5a, Fig. 5c, Fig. 5d, Fig. 5e, Fig. 6a&b, Fig. 6c, Fig. 6d, Fig. 6e, Fig. 6f, Fig. 7b, Fig. 7c …]
